# Supplementary material for: Identification of the Immediate-Early Genes of Cyprinid Herpesvirus 2
Source: Viruses. 2020 Sep 7;12(9):994. doi: 10.3390/v12090994 (PMC7552009; doi:10.3390/v12090994)
Supplement: Supplementary file 1 [file viruses-12-00994-s001.zip]

Archive with 1 entries (1 files):
- viruses-897274-supplementary.xlsx
