# Supplementary material for: Identification of the Immediate-Early Genes of Cyprinid Herpesvirus 2
Source: Viruses. 2020 Sep 7;12(9):994. doi: 10.3390/v12090994 (PMC7552009; doi:10.3390/v12090994)
Supplement: Supplementary file 1 [file viruses-12-00994-s001.zip › viruses-897274-supplementary.xlsx]

## Sheet: Sheet1
Characteristics of CyHV-2 gene: ORF sequence is sorted by default number. The high-throughput sequencing results are shown in columns B-D. Genes that can be detected 8 hours after infection with CyHV-2 are indicated by yellow shading. Genes that can be expressed under the inhibition of the inhibitor CHX are indicated by green shading. Genes that can be expressed after treatment with Ara-c are sha…
CyHV-2 ORF	Infectin	CHX	Ara-c	time			CyHV ORF	ORF comment	Protein name	SY/ST-J1/ST-J1 identity (%)	CyHV-2/CyHV-1 identity (%)	CyHV-1 ORF	CyHV-2/CyHV-3 identity (%)	CyHV-3 ORF	CyHV-2/CaHV identity (%)	CaHV ORF	CyHV-2/AngHV-1 identity (%)	AngHV-1 ORF	CyHV-2/RaHV-1 identity (%)	RaHV-1 ORF	CyHV-2/RaHV-2 identity (%)	RaHV-2 ORF	CyHV-2/IcHV-1 identity (%)	IcHV-1 ORF	Putative function	Annotation function
				IE	E	L
ORF1	＊		＊			+	ORF1		protein ORF1	99.71	6.47	ORF1	12.25	ORF1	99.71	ORF6									Glypican Family；Domain of unknown function (DUF1902)；Leucine-rich repeat	contains a potential transmembrane domain
ORF2	＊	＊	＊				ORF2	ORF2 family	protein ORF2	100	14.04	ORF2	16.42	ORF2	99.85	ORF7										ORF2 family
ORF2A	＊	＊	＊		+		ORF2A			100					100	ORF8										ORF2 family
ORF3	＊		＊			+	ORF3	ORF2 family	protein ORF3	99.49	19.39	ORF3	19.59	ORF3	99.29	ORF9										putative ORF2 family
ORF4	＊		＊				ORF4	TNFR family	protein ORF4	100			30.17	ORF4	100	ORF144									TNFR/NGFR cysteine-rich region	contains a signal peptide; possibly involved in immune regulation; TNFR family
ORF5-1	＊	＊	＊			+	ORF51		protein ORF5	100	25.4	ORF5-1	27	ORF5-1	100	ORF10									RbsD / FucU transport protein family	contains a potential transmembrane domain；protein ORF5
ORF6-1	＊	＊			+		ORF6		protein ORF6	98.06	19.62	ORF6-1	26	ORF6-1	97.17	ORF11										protein ORF6
ORF7-1	＊	＊	＊			+	ORF7		protein ORF7	97.66（SY-CI Missing）		ORF7-1	18.33	ORF7-1	97.66	ORF12									AJAP1/PANP C-terminus Family	protein ORF7
ORF8-1	＊	＊	＊			+	ORF8		protein ORF8	99.89	19.65	ORF8-1	26.32	ORF8-1	99.68	ORF13									Centromere assembly component CENP-C middle DNMT3B-binding region	protein ORF8
ORF10	＊	＊	＊		+		ORF10		protein ORF10	99.09	41.29	ORF10	46.9	ORF10	99.04	ORF14	26.79	ORF74							Transcription factor IIA, alpha/beta subunit ;Condensin II complex subunit CAP-H2 or CNDH2, N-terminal	telomere-like
ORF10A	＊		＊				ORF10A		protein ORF10A	98.19	6.33	ORF10A			98.19	ORF15									Fibrinogen alpha/beta chain family；Syntaxin；HD-ZIP protein N terminus	contains a signal peptide
ORF16	＊		＊	-			ORF16		membrane protein ORF16	100			26.1	ORF16	100	ORF25									7 transmembrane receptor (rhodopsin family)	type 3 membrane protein; contains a signal peptide;7transmembrane domains; similar to GPCRs; possibly involved in intracellular signalling
ORF17	＊		＊			+	ORF17		protein ORF17	99.67(SY-C1 Missing）	12.33	ORF17	18.85	ORF17	99.67	ORF26
ORF18	＊		＊				ORF18		protein ORF18	100	36.34	ORF18	39.63	ORF18	99.85	ORF27
ORF19	＊	＊	＊		+		ORF19		deoxyguanosine kinase	100	53.14	ORF19	51.85	ORF19	100	ORF28	25	ORF123					32.22	ORF5	Deoxynucleoside kinase	involved in nucleotide metabolism
ORF20	＊		＊			+	ORF20		protein ORF20	100			43.04	ORF20	100	ORF16									NAD(P)H-binding
ORF21	＊		＊				ORF21		protein ORF21	100	27.73	ORF21	36.9	ORF21	100	ORF17
ORF22	＊		＊				ORF22	ORF22 family	protein ORF22	99.57	18.76	ORF22	26.98	ORF22	100	ORF18
ORF23	＊		＊				ORF23		ribonucleotide reductase subunit 2	31.99（SY difference）	65.31	ORF23	70.92	ORF23	91.33	ORF19	60.83	ORF96							Ribonucleotide reductase, small chain	involved in nucleotide metabolism
ORF24	＊	＊	＊		+		ORF24	ORF22 family	protein ORF24	100		ORF24	22.58	ORF24	100	ORF20									Izumo-like Immunoglobulin domain
ORF25	＊	＊	＊				ORF25	ORF25 family	membrane protein ORF25	99.94	27.33	ORF25	42.68	ORF25	100	ORF21									Domain of unknown function (DUF4366)	type 1 membrane protein; contains an Ig domain；ORF25 family
ORF25B	＊		＊				ORF25B	ORF25 family	membrane protein ORF25B	55.13（SY-C1 difference）	13.58	ORF25B			68.3	ORF22									Immunoglobulin domain	type 1 membrane protein; contains an Ig domain；ORF25 family; frameshifted
ORF25C	＊	＊	＊			+	ORF25C	ORF25 family	membrane protein ORF25C	99.09					97.28	ORF23										type 1 membrane protein; ORF25 family
ORF25D	＊	＊	＊		+		ORF25D	ORF25 family	membrane protein ORF25D	94.28					93.12	ORF24									Orf78 (ac78)	type 1 membrane protein; ORF25 family
ORF28	＊		＊				ORF28		protein ORF28	68.38（SY-C1 difference)	39.29	ORF28	50.52	ORF28	99.48	ORF29									3-beta hydroxysteroid dehydrogenase/isomerase family	contains an NAD(P)-binding Rossmann-fold domain;similar to bacterial NAD-dependent epimerase/dehydratase
ORF28A	＊		＊				ORF28A		protein ORF28A	26.67（SY-C1 difference)	14.97	ORF28A			100	ORF30									Immunoglobulin V-set domain	contains a signal peptide; contains an Ig domain
ORF30	＊						ORF30		membrane protein ORF30	92.55	16.29	ORF30	15.97	ORF30	100	ORF31									Rifin；Baculovirus F protein；Lamina-associated polypeptide 1C (LAP1C)； Ryanodine Receptor TM 4-6	type 1 membrane protein
ORF31	＊		＊				ORF31		protein ORF31	100	70.49	ORF31	77.05	ORF31	100	ORF32									PLAC8 family	similar to eukaryotic PLAC8 proteins
ORF32	＊		＊				ORF32		protein ORF32	100	40.1	ORF32	49.25	ORF32	100	ORF33										contains a signal peptide; similar to a family of Singapore grouper iridovirus proteins
ORF33	＊	＊	＊			+	ORF33		DNA packaging terminase subunit 1	100	83.35	ORF33	85.03	ORF33	100	ORF34	52.72	ORF10	29.3	ORF42	31.39	ORF68	30.86	ORF62	Probable DNA packing protein, C-terminus；Helicase；Putative prokaryotic signal transducing protein	contains an ATPase domain; involved in DNA encapsidation
ORF34	＊						ORF34		protein ORF34	100(SY-C1 Missing）	29.89	ORF34	30.46	ORF34	100	ORF25										contains a signal peptide
ORF35	＊		＊		+		ORF35		protein ORF35	100	20.23	ORF35	24.54	ORF35	100	ORF36
ORF36	＊	＊	＊				ORF36		protein ORF36	100	38.1	ORF36	41.51	ORF36	100	ORF37									AAA domain
ORF37	＊		＊				ORF37		protein ORF37	99.16	16.18	ORF37	11.52	ORF37	97.47	ORF38									Fusaric acid resistance protein family；Transmembrane protein 100；Protein of unknown function (DUF3149)	contains a potential transmembrane domain
ORF41	＊	＊	＊		+		ORF41	RING family	protein ORF41	99.64	25	ORF41	29.3	ORF41	99.57	ORF39										RING family
ORF42	＊		＊				ORF42		protein ORF42	99.94	47.79	ORF42	53.27	ORF42	99.86	ORF40	52.94	ORF18
ORF43	＊	＊	＊		+		ORF43		protein ORF43	99.97	23.3	ORF43	23.99	ORF43	99.92	ORF41									COMMD1 N-terminal domain
ORF44	＊	＊				+	ORF44		protein ORF44	15.07（SY-C1 difference）	14.42	ORF44	21.9	ORF44	95.96	ORF42									Protein of unknown function (DUF4551)
ORF45	＊	＊	＊			+	ORF45		protein ORF45	99.83（SY-C1 Missing）	41.79	ORF45	53.58	ORF45	99.83	ORF43	35.48	ORF20
ORF46	＊	＊	＊			+	ORF46		helicase-primase primase subunit	99.35	46.82	ORF46	52.82	ORF46	99.89	ORF44	28.06	ORF21	25	ORF87	24.71	ORF121			Protein of unknown function (DUF390) ； Herpesviridae UL52/UL70 DNA primase	involved in DNA replication；putative helicase-primase primase subunit
ORF47	＊	＊	＊			+	ORF47		protein Allo64	97.44	63.48	ORF47	63.23	ORF47	99.69	ORF45	38.95	ORF22	19.18	ORF88	21.69	ORF122	19.36	ORF64	Protein of unknown function (DUF3138)	similar to herpesvirus DNA packaging terminase subunit 2; possibly involved in DNA replication
ORF48	＊		＊				ORF48		protein ORF48	94.09	29.58	ORF48	31.81	ORF48	98.93	ORF45	23.53	ORF23								similar to protein kinases; possibly involved in protein phosphorylation
ORF49	＊	＊	＊		+		ORF49		protein ORF49	100	40.76	ORF49	53.14	ORF49	100	ORF47									Protein of unknown function (DUF3029)
ORF50	＊	＊	＊	-			ORF50		protein ORF50	99.07	36.04	ORF50	40.27	ORF50	99.09	ORF48
ORF51	＊	＊	＊		+		ORF51		protein ORF51	99.98	44.26	ORF51	49.4	ORF51	100	ORF49	29.45	ORF34
ORF52	＊	＊			+		ORF52		protein ORF52	100	21.67	ORF52	3.65	ORF52	100	ORF50									Pup-like protein ；RAM signalling pathway protein ；ER-Golgi trafficking TRAPP I complex 85 kDa subunit	contains a signal peptide
ORF53	＊		＊				ORF53		protein ORF53	100	33.39	ORF53	36.85	ORF53	100	ORF51
ORF54	＊	＊	＊	+			ORF54		protein ORF54	99.05	41.2	ORF54	46.22	ORF54	99.85	ORF52									Zinc finger, C3HC4 type (RING finger) ；Domain of unknown function (DUF4428) ；RING/Ubox like zinc-binding domain	contains a putative zinc-binding domain
ORF55	＊		＊				ORF55		thymidine kinase	98.6	43.46	ORF55	54.38	ORF55	98.6	ORF53									Thymidine kinase	involved in nucleotide metabolism
ORF56	＊	＊	＊		+		ORF56		protein ORF56	99.91	22.64	ORF56	28.84	ORF56	99.72	ORF54									Keratin, high sulfur B2 protein
ORF57	＊	＊	＊		+		ORF57		protein ORF57	99.88	37.18	ORF57	40.83	ORF57	97.76	ORF55	29.74	ORF35								similar to crocodilepox virus protein CRV155
ORF59	＊		＊				ORF59		protein ORF59	100	35.09	ORF59	42.65	ORF59	100	ORF56									Organic Anion Transporter Polypeptide (OATP) family	contains a potential transmembrane domain
ORF60	＊		＊				ORF60		protein ORF60	100	49.35	ORF60	59.45	ORF60	100	ORF57	21.07	ORF81
ORF61	＊	＊	＊		+		ORF61		protein Allo54	99.63	53.97	ORF61	58.67	ORF61	99.63	ORF58	24.71	ORF82
ORF62	＊	＊	＊		+		ORF62		tegument protein	99.89	31.34	ORF62	35.11	ORF62	99.83	ORF59	32.06	ORF83							contains an OTU-like cysteine protease domain; OTU-like cysteine protease; ATP synthase archaeal, H subuni	contains an OTU-like cysteine protease domain
ORF63	＊		＊				ORF63		protein ORF63	49.72（SY difference）			33.6	ORF63	79.44	ORF60
ORF64	＊		＊				ORF64		membrane protein ORF64	99.5			32.15	ORF64	98.5	ORF61	40.74	ORF108								type 3 membrane protein; 12 transmembrane domains;contains a signal peptide; similar to equilibrative nucleoside transporter ENT1
ORF66	＊	＊				+	ORF66		capsid triplex subunit 1	100	47.79	ORF66	62.59	ORF66	100	ORF62	26.35	ORF42							Flagellar hook-associated protein 2 C-terminus	involved in capsid morphogenesis putative capsid triplex subunit 1
ORF67	＊	＊				+	ORF67		protein ORF67	99.16（SY-C1 Missing）	41.98	ORF67	27.95	ORF67	99.16	ORF63
ORF68	＊	＊	＊		+		ORF68		protein ORF68	99.9	14.64	ORF68	18.56	ORF68	99.8	ORF64										similar to myosin and related proteins
ORF69	＊	＊	＊			+	ORF69		protein ORF69	100	47.2	ORF69	50.28	ORF69	100	ORF65
ORF70	＊						ORF70		protein ORF70	93.1	54.08	ORF70	58.04	ORF70	100	ORF66	26.81	ORF38							Domain of unknown function (DUF4355) ；Biogenesis of lysosome-related organelles complex-1 subunit 2；Protein of unknown function (DUF1664) ；Afadin- and alpha -actinin-Binding ；Tail length tape measure protein ；Nucleoporin complex subunit 54
ORF71	＊		＊				ORF71		helicase-primase helicase subunit	99.95	53.96	ORF71	62.46	ORF71	99.85	ORF67	35.6	ORF37	24.92	ORF93	25.92	ORF129	25.7	ORF25	AAA domain；DNA polymerase subunit Cdc27 ；Saccharopine dehydrogenase NADP binding domain	involved in DNA replication；putative helicase-primase primase subunit
ORF72	＊	＊	＊			+	ORF72		capsid triplex subunit 2	99.91	62.43	ORF72	60.05	ORF72	99.73	ORF68	32.28	ORF36	22.26	ORF95	21.62	ORF131	22.66	ORF27		involved in capsid morphogenesis；putative capsid triplex subunit 2
ORF73	＊		＊				ORF73		protein ORF73	99.54	42.57	ORF73	54.42	ORF73	98.61	ORF69									Baculovirus polyhedron envelope protein, PEP, C terminus
ORF74	＊	＊	＊		+		ORF74		protein ORF74	100	56.15	ORF74	55.03	ORF74	100	ORF70
ORF75	＊	＊	＊			+	ORF75		protein ORF75	100	56.25	ORF75	58.73	ORF75	100	ORF71	24.48	ORF62							Resistance to inhibitors of cholinesterase homologue 3
ORF76	＊		＊			+	ORF76		protein ORF76	99.2	47.68	ORF76	49.18	ORF76	100	ORF72	33.33	ORF59							RNAse P Rpr2/Rpp21/SNM1 subunit domain
ORF77	＊		＊		+		ORF77		protein ORF77	100	47.39	ORF77	56.03	ORF77	100	ORF73
ORF78	＊	＊	＊		+		ORF78		capsid maturation protease	98.94	46.39	ORF78	52.62	ORF78	99.86	ORF74	25.07	ORF57	25	ORF63	31.95	ORF88	23.81	ORF28	Uncharacterized protein conserved in bacteria C-term(DUF2220)	involved in capsid morphogenesis；putative capsid maturation protease
ORF79	＊		＊				ORF79		DNA polymerase catalytic subunit	100	68.97	ORF79	70.86	ORF79	100	ORF75	41.93	ORF55	26.24	ORF72	27.89	ORF110	24.59	ORF57	DNA polymerase family B ； Alpha-2-macroglobulin RAP, N-terminal domain	involved in DNA replication；DNA polymerase catalytic subunit
ORF80	＊		＊				ORF80		protein Allo60	99.91	45.74	ORF80	52.1	ORF80	100	ORF76	27.91	ORF52	24.51	ORF84	25.99	ORF118	29.49	ORF60	GAD-like domain
ORF81	＊		＊				ORF81		membrane protein ORF81	100	46.64	ORF81	61.45	ORF81	100	ORF77	24.56	ORF51								type 3 membrane protein; 4 transmembrane domains
ORF82	＊						ORF82		membrane protein ORF82	99.67	45.25	ORF82	49.65	ORF82	100	ORF78	33.65	ORF50							Uncharacterized KleE stable inheritance protein；FAM176 family	type 3 membrane protein; 4 transmembrane domains
ORF83	＊						ORF83		membrane protein ORF83	94.77	59.38	ORF83	59.23	ORF83	100	ORF79	24.47	ORF49								type 3 membrane protein; 4 transmembrane domains
ORF84	＊	＊	＊		+		ORF84		protein ORF84	98.43	29.22	ORF84	35.99	ORF84	99.58	ORF80
ORF85	＊		＊			+	ORF85		protein ORF85	99.32	39.78	ORF85	44.86	ORF85	100	ORF81
ORF86	＊		＊			+	ORF86		protein ORF86	95.68	28.7	ORF86	29.84	ORF86	100	ORF82
ORF87	＊		＊				ORF87		protein ORF87	99.04	69.48	ORF87	74.79	ORF87	99.82	ORF83	47.32	ORF45
ORF88	＊		＊		+		ORF88		protein ORF88	68.79(ST-J1 difference）	6.14	ORF88	6.48	ORF88	99.89	ORF84	23.73	ORF44
ORF89	＊	＊			+		ORF89		protein ORF89	97.75	27.42	ORF89	29.9	ORF89	96.88	ORF85									ZIP Zinc transporter
ORF90	＊						ORF90		protein Allo37	99.87	70.03	ORF90	75.39	ORF90	99.61	ORF86	34.67	ORF100	20.64	ORF52	28.57	ORF78	20.27	ORF37
ORF91	＊						ORF91		protein ORF91	100	62.28	ORF91	72.81	ORF91	100	ORF87	25.54	ORF103							TBD domain
ORF92	＊	＊	＊		+		ORF92		capsid protein	99.97	65.31	ORF92	72.48	ORF92	99.92	ORF88	30.7	ORF104	22.74	ORF54	23.02	ORF80	23	ORF39		involved in capsid morphogenesis
ORF93	＊						ORF93		protein ORF93	100	49.34	ORF93	56.58	ORF93	100	ORF89	26.63	ORF105							Domain of unknown function (DUF5113) ；Syntaxin-like protein；TFIIE beta subunit core domain ；Seryl-tRNA synthetase N-terminal domain；Domain of unknown function (DUF4745)
ORF94	＊		＊				ORF94		protein ORF94	99.64	40.27	ORF94	41.1	ORF94	99.45	ORF90									Trypsin；Translocated intimin receptor (Tir) C-terminus	similar to trypsin-like serine proteases; contains a signal anchor
ORF95	＊		＊			+	ORF95		protein ORF95	99.84	33.33	ORF95	45.66	ORF95	100	ORF91									Domain of unknown function (DUF5596&DUF4227)
ORF96	＊		＊				ORF96		protein ORF96	99.88	49.31	ORF96	55.11	ORF96	99.88	ORF92	23.13	ORF31							Drought induced 19 protein (Di19), zinc-binding
ORF97	＊	＊	＊		+		ORF97		protein ORF97	99.86	28.54	ORF97	39.17	ORF97	99.74	ORF93	23.45	ORF30
ORF98	＊		＊				ORF98		uracil-DNA glycosylase	100	55.73	ORF98	65.02	ORF98	100	ORF94	28.71	ORF29								involved in DNA repair
ORF99	＊		＊				ORF99		membrane protein Allo46	99.91	55.86	ORF99	66.41	ORF99	99.74	ORF95							23.14	ORF46	COG (conserved oligomeric Golgi) complex component, COG2；Laminin Domain II ；Domain of unknown function (DUF1726&DUF4335)	type 1 membrane protein
ORF100	＊		＊				ORF100		protein ORF100	100	37.65	ORF100	32.3	ORF100	100	ORF96
ORF101	＊		＊			+	ORF101		protein ORF101	99.33(SY-C1 Missing）	9.7	ORF101	27.82	ORF101	99.33	ORF97
ORF102	＊		＊				ORF102		protein ORF102	100	46.01	ORF102	49.57	ORF102	100	ORF98	26.92	ORF97
ORF103	＊	＊	＊			+	ORF103		protein ORF103	93.39	38.45	ORF103	41.18	ORF103	99.85	ORF99
ORF104	＊	＊	＊			+	ORF104		protein ORF104	89.67	40.34	ORF104	42.86	ORF104	99.84	ORF100	29.2	ORF87							Protein kinase domain	similar to protein kinases; possibly involved in protein phosphorylation
ORF106	＊						ORF106		protein ORF106		21.33	ORF106	42.31	ORF106	100	ORF101									Syndecan domain	contains a potential transmembrane domain
ORF107	＊		＊			+	ORF107		protein Allo56	99.87	52.6	ORF107	57.25	ORF107	99.62	ORF102	28.7	ORF98	24.92	ORF73	30.04	ORF111	27.65	ORF56		protein Allo56
ORF108	＊		＊				ORF108		protein ORF108	94.8	18.5	ORF108	28.71	ORF108	97.11	ORF103									Amnionless；Protein of unknown function (DUF3951&DUF3149&DUF4083) ；Tweety ； Transmembrane 52 ； Repeat of Unknown Function (DUF347) ；Cytochrome c oxidase subunit IV	contains a potential transmembrane domain
ORF109	＊		＊			+	ORF109		protein ORF109	100	26.04	ORF109	29.94	ORF109	100	ORF104
ORF110	＊		＊				ORF110		protein ORF110	99.87		ORF110	35.27	ORF110	100	ORF105
ORF111	＊	＊	＊			+	ORF111		protein ORF111	100	40.09	ORF111	44.08	ORF111	100	ORF106
ORF112	＊		＊			+	ORF112		protein ORF112	98.81	12.96	ORF112	13.12	ORF112	96.43	ORF107									Adenosine deaminase z-alpha domain；V-type ATPase 116kDa subunit family ；Death-associated protein	contains a double-stranded nucleic acid-binding domain (helix-turn-helix)
ORF113	＊		＊				ORF113		protein ORF113	99.79	27.64	ORF113	30.58	ORF113	99.69	ORF108									Apoptosis inhibitory protein 5 (API5)
ORF114	＊	＊					ORF114		membrane protein ORF114	86.39	51.49	ORF114	39.72	ORF114	100	ORF109										type 3 membrane protein; 8 transmembrane domains;similar to Danio rerio LOC569866
ORF115	＊	＊	＊	-		+	ORF115		membrane protein ORF115	86.61	30.62	ORF115	51.75	ORF115	100	ORF110										type 1 membrane protein
ORF118	＊						ORF118		protein ORF118	99.5			43.66	ORF118	99.7	ORF111
ORF119	＊						ORF119		protein ORF119	100(SY-C1 Missing)			17.09	ORF119	100	ORF112										contains a signal peptide
ORF120	＊	＊	＊		+		ORF120		protein ORF120	100	45	ORF120	41.89	ORF120	100	ORF113
ORF121	＊	＊	＊	+			ORF121		protein ORF121	96.96	23.68	ORF121	33.66	ORF121	97.79	ORF114									AAA domain；GAGA binding protein-like family
ORF122	＊		＊				ORF122		protein ORF122	100			25.91	ORF122	100	ORF115
ORF123	＊		＊				ORF123		deoxyuridine triphosphatase	96.89	44.2	ORF123	34.52	ORF123	96.89	ORF116	36.03	ORF5			41.43	ORF142	33.08	ORF49	dUTPase	involved in nucleotide metabolism；deoxyuridine triphosphatase
ORF124	＊		＊				ORF124		membrane protein ORF124	99.88	29.69	ORF124	28.81	ORF124	100	ORF117										type 1 membrane protein
ORF125	＊		＊			+	ORF125		protein ORF125	78.04			18.09	ORF125	99.41	ORF118									Domain of unknown function (DUF1993)	contains a signal peptide
ORF126	＊		＊			+	ORF126		membrane protein ORF126	100	13.55	ORF126	17.92	ORF126	100	ORF119										type 1 membrane protein
ORF127	＊		＊				ORF127		protein ORF127	100	45.08	ORF127	46.84	ORF127	100	ORF120	26.45	ORF117								contains a signal peptide
ORF128	＊		＊		+		ORF128	RING family	protein ORF128	98.23(SY-C1 Missing）	33.33	ORF128	37.32	ORF128	98.23	ORF131									Zinc finger, C3HC4 type (RING finger)；SPRY domain	similar to SPRY and TRIM proteins; RING family
ORF129	＊	＊	＊		+		ORF129	ORF2 family	protein ORF129	100	17.68	ORF129	52.93	ORF129	100	ORF130										putative ORF2 family
ORF130	＊		＊			+	ORF130	ORF2 family	protein ORF130	100	12.4	ORF130	20.83	ORF130	100	ORF126										ORF2 family
ORF131	＊	＊	＊		+		ORF131		membrane protein ORF131	99.8	25.89	ORF131	28.87	ORF131	99.39	ORF129									Bacterial lipid A biosynthesis acyltransferase；Insulin receptor trans-membrane segment	type 1 membrane protein
ORF132	＊	＊			+		ORF132		membrane protein ORF132	100	18.72	ORF132	21.26	ORF132	100	ORF128									Membrane-associated protein 117 kDa, PDZK1-interacting protein 1； TMEM154 protein family ；Wnt and FGF inhibitory regulator	type 1 membrane protein
ORF133	＊	＊	＊			+	ORF133		protein ORF133	96.46	10.06	ORF133	19.68	ORF133	90.29	ORF127									Initiation control protein YabA
ORF135	＊	＊	＊		+		ORF135	ORF2 family	protein ORF135	99.61	21.97	ORF135	26.62	ORF135	100	ORF124										putative ORF2 family
ORF135A	＊		＊			+	ORF135A		protein ORF135A	99.9					99.69	ORF125
ORF136	＊						ORF136		membrane protein ORF136	100	13.64	ORF136	33.33	ORF136	100	ORF123									Cysteine and tyrosine-rich protein 1 ； TMEM154 protein family ；Phage shock protein B ； Oxaloacetate decarboxylase, gamma chain；Renal amino acid transporter ；Ephrin type-A receptor 2 transmembrane domain；African swine fever virus J13L protein ； Large-conductance mechanosensitive channel, MscL ；Virulence factor membrane-bound polymerase, C-terminal；Baculovirus 11 kDa family ； Glycophorin A ；Wnt and…	type 1 membrane protein
ORF138	＊		＊				ORF138		membrane protein ORF138	74.62			7.65	ORF138	70.32	ORF122									LITAF-like zinc ribbon domain	type 1 membrane protein
ORF139	＊	＊	＊		+		ORF139		membrane protein ORF139	99.69			48.22	ORF139	99.28	ORF140									Poxvirus B22R protein C-terminal	type 1 membrane protein; similar to poxvirus B22R proteins
ORF140	＊		＊			+	ORF140		thymidylate kinase	100	42.28	ORF140	41.61	ORF140	100	ORF121	31.05	ORF77							Thymidylate kinase ；Peptidase family S58	involved in nucleotide metabolism；thymidylate kinase
ORF141	＊	＊	＊	+			ORF141		ribonucleotide reductase subunit 1	100	63.03	ORF141	67.6	ORF141	100	ORF132	45.6	ORF116							Ribonucleotide reductase, barrel domain ； Ribonucleotide reductase, all-alpha domain； ATP cone domain	involved in nucleotide metabolism；ribonucleotide reductase subunit 1
ORF142	＊		＊				ORF142		protein ORF142	100	14.1	ORF142	12.35	ORF142	100	ORF133
ORF142A	＊		＊				ORF142A		membrane protein ORF142A	56.57					40.83	ORF134										type 1 membrane protein
ORF143	＊	＊	＊		+		ORF143		protein ORF143	99.92	9.11	ORF143	15	ORF143	100	ORF135
ORF144	＊		＊				ORF144	RING family	protein ORF144	100	39.51	ORF144	37.29	ORF144	100	ORF136									Zinc finger, C3HC4 type (RING finger) ；FANCM to MHF binding domain； Protein of unknown function (DUF3999)
ORF145	＊		＊			+	ORF145		protein ORF145	99.96	27.68	ORF145	34.88	ORF145	99.87	ORF137									Utp13 specific WD40 associated domain
ORF146	＊		＊		+		ORF146		membrane protein ORF146	99.28	13.62	ORF146	19.76	ORF146	98.75	ORF138									Immunoglobulin domain；Protein of unknown function, DUF624 ；Immunoglobulin V-set domain	type 1 membrane protein; contains an Ig domain
ORF147	＊	＊		+			ORF147		protein ORF147	99.02	43.01	ORF147	59.36	ORF147	97.82	ORF139
ORF147B	＊	＊	＊		+		ORF147B		membrane protein ORF147B	92.03	14.06	ORF147B			100	ORF141									Insulin receptor trans-membrane segment	type 1 membrane protein; type 1 MP
ORF147C	＊	＊				+	ORF147C		protein ORF147C	99.87					99.62	ORF142										contains a potential transmembrane domain
ORF150	＊		＊				ORF150	RING family	protein ORF150	99.45	22.93	ORF150	22.05	ORF150	99.01	ORF143									RIP homotypic interaction motif；zinc finger of C3HC4-type, RING ；Phage late control gene D protein (GPD)	RING family
ORF151	＊		＊				ORF151		protein ORF151	99.81	18.21	ORF151	23.74	ORF151	99.42	ORF145									Polysaccharide pyruvyl transferase
ORF151A	＊	＊				+	ORF151A	TNFR family	protein ORF151A	32.82（SY-C1 Missing）					31.29	ORF146										TNFR family; frameshifted
ORF152	＊		＊				ORF152		protein ORF152	69.96		ORF152	9.44	ORF152	99.08	ORF147
ORF152A	＊		＊				ORF152A		membrane protein ORF152A	100					100	ORF148										type 3 membrane protein; 8 transmembrane domains; real
ORF153	＊		＊				ORF153	ORF153 family	membrane protein ORF153	100			16.38	ORF153	100	ORF149									GtrA-like protein；Transmembrane protein 252 family	type 3 membrane protein; 4 transmembrane domains;ORF153 family
ORF153A	＊		＊				ORF153A	ORF153 family	membrane protein ORF153A	21.75（SY-J1 difference）					100	ORF150									Protein of unknown function (DUF2456)	type 3 membrane protein; 4 transmembrane domains; ORF153 family
ORF153B	＊		＊				ORF153B	ORF153 family	membrane protein ORF153B	95.53					100	ORF1									Transmembrane protein family 171 ；Endomembrane protein 70 ；Nepovirus subgroup A polyprotein	type 3 membrane protein; 4 transmembrane domains; ORF153 family
ORF153C	＊		＊				ORF153C		membrane protein ORF153C	97.27					97.27	ORF2									Endothelial cell-specific chemotaxis regulator； TMEM154 protein family； Oxygen tolerance； Ephrin type-A receptor 2 transmembrane domain；Family of unknown function (DUF5305)Cadherin cytoplasmic C-terminal ；Acrosome formation-associated factor ； Serpentine type 7TM GPCR chemoreceptor Srv； Cytochrome c oxidase subunit IV ；SHP2-interacting transmembrane adaptor protein, SIT；Alphaherpesvirus glycoprot…	type 1 membrane protein
ORF154	＊		＊				ORF154		protein ORF154	100			16.81	ORF154	100	ORF3									Integral peroxisomal membrane peroxin	contains a potential transmembrane domain
ORF155	＊	＊	＊	+			ORF155		protein ORF155	98.53			22.39	ORF155	97.94	ORF3									Herpesvirus major outer envelope glycoprotein
ORF156	＊	＊	＊		+		ORF156		protein ORF156	96.68			16.94	ORF156	90.76	ORF5
